# Supplementary material for: Multiplicity of Infection and Disease Severity in Plasmodium vivax
Source: PLoS Negl Trop Dis. 2016 Jan 11;10(1):e0004355. doi: 10.1371/journal.pntd.0004355 (PMC4709143; doi:10.1371/journal.pntd.0004355)
Supplement: S1 Table — (XLSX) [file pntd.0004355.s001.xlsx]

## Sheet: S1 Table
S1 Table. Studies reporting multiclonal infections in P. vivax and P. falciparum.
Parasite	Country	Years	Sampling	Genotyping	Multiplicity of infection (%)	Multiplicity of infection (MOI)	References
P. vi	Papua New Guinea	2006-2007	268 children (1 to 3 years )	MSP1-F3 fragment microsatellite MS16	73.6	Mean=2.7 (increased slightly with age)	Koepfli C, Ross A, Kiniboro B, Smith TA, Zimmerman PA, Siba P, Mueller I, Felger I. 2011. Multiplicity and diversity of Plasmodium vivax infections in a highly endemic region in Papua New Guinea. PLoS Negl Trop Dis. 5(12):e1424.
P. vi	Papua New Guinea, Solomon Islands	2003/2007	295 children	14 microsatellites	Pv=73(Ilaita=73.1%, Kunjingini=63.8%, Alexishafen=72.7%, Sigimaru=70.8%, Solomon Islands=88.3%) Pf=33	Ilaita=2.67, Kunjingini=2.07, Alexishafen=2.27, Sigimaru=2.6, Solomon Islands=2.75	Koepfli C, Timinao L, Antao T, Barry AE, Siba P, Mueller I, Felger I. 2013. A Large Plasmodium vivax Reservoir and Little Population Structure in the South Pacific. PLoS One. 8(6):e66041.
P. vi	India, Laos, Thailand, Colombia	India=2003-20004, Laos=2001-2003, Thailand=1992/1998, Colombia=2001/2003	India=90, Laos=81, Thailand=92, Colombia=82	9 microsatellites	India, Lao and Thailand=60-80, Colombia=40	Colombia-India=1.1–1.2 Laos -Thailand=1.4–1.5	Imwong M, Nair S, Pukrittayakamee S, Sudimack D, Williams JT, Mayxay M, Newton PN, Kim JR, Nandy A, Osorio L, Carlton JM, White NJ, Day NP, Anderson TJ. 2007. Contrasting genetic structure in Plasmodium vivax populations from Asia and South America. Int J Parasitol. 37(8-9):1013-22.
P. vi	Sabah	2010/2013	97 patients (4-79 years)	MSP1-F3 fragment 8 microsatellite	25.8	1.30 (1-4)	Abdullah NR, Barber BE, William T, Norahmad NA, Satsu UR, Muniandy PK, Ismail Z, Grigg MJ, Jelip J, Piera K, von Seidlein L, Yeo TW, Anstey NM, Price RN, Auburn S. 2013. Plasmodium vivax population structure and transmission dynamics in Sabah Malaysia. PLoS One. 8(12):e82553.
P. vi	Sri Lanka	2005	132 field isolates	14 microsatellites	60	No information	Karunaweera ND, Ferreira MU, Munasinghe A, Barnwell JW, Collins WE, King CL, Kawamoto F, Hartl DL, Wirth DF. 2008. Extensive microsatellite diversity in the human malaria parasite Plasmodium vivax. Gene. 410(1):105-12.
P. vi	Sri Lanka, Myanmar , Ethiopia	Sri Lanka=2003–2008, Myanmar=2007, Ethiopia=2006–2008	425 field isolates Sri Lanka=140, Myanmar=167, Ethiopia=118	12 microsatellites	Overall, 64.9 (276/425)	No information	Gunawardena S, Karunaweera ND, Ferreira MU, Phone-Kyaw M, Pollack RJ, Alifrangis M, Rajakaruna RS, Konradsen F, Amerasinghe PH, Schousboe ML, Galappaththy GN, Abeyasinghe RR, Hartl DL, Wirth DF. 2010. Geographic structure of Plasmodium vivax: microsatellite analysis of parasite populations from Sri Lanka, Myanmar, and Ethiopia. Am J Trop Med Hyg. 82(2):235-42.
P. vi	Vietnam	1999–2000	537 patients	14 microsatellites	100	average=1.7 alleles/locus (1 to 8 clones/locus) (No difference in MOI between age groups and sex)	Van den Eede P, Erhart A, Van der Auwera G, Van Overmeir C, Thang ND, Hung le X, Anné J, D'Alessandro U. 2010. High complexity of Plasmodium vivax infections in symptomatic patients from a rural community in central Vietnam detected by microsatellite genotyping. Am J Trop Med Hyg. 82(2):223-7.
P. vi	Iquitos, Peru	2006/2008	159 patients	17 microsatellites	34 (11-44%)	Range: 1.1-1.7	Van den Eede P, Van der Auwera G, Delgado C, Huyse T, Soto-Calle VE, Gamboa D, Grande T, Rodriguez H, Llanos A, Anné J, Erhart A, D'Alessandro U. 2010. Multilocus genotyping reveals high heterogeneity and strong local population structure of the Plasmodium vivax population in the Peruvian Amazon. Malar J. 9:151.
P. vi/P. fa	Amazonia Brasil	1999, 2004-2005	74 isolates	14 Microsatellites	Pv=48-49, Pf=17.6	No information	Ferreira MU, Karunaweera ND, da Silva-Nunes M, da Silva NS, Wirth DF, Hartl DL. 2007. Population structure and transmission dynamics of Plasmodium vivax in rural Amazonia. J Infect Dis. 195(8):1218-26.
P. vi/P. fa	Papua New Guinea	before 2000	28 asymptomatic children (4-14 years old)	Msp2 and Msp3a	Pv=81, Pf=80	No information	Bruce MC, Galinski MR, Barnwell JW, Donnelly CA, Walmsley M, Alpers MP, Walliker D, Day KP. 2000. Genetic diversity and dynamics of plasmodium falciparum and P. vivax populations in multiply infected children with asymptomatic malaria infections in Papua New Guinea. Parasitology. 121 ( Pt 3):257-72.
P. vi/P. fa	Papua New Guinea	2005	2359 asymptomatic volunteers	MSP1/MSP2, microsatellite MS16	Pv=52, Pf=44	Pv=1.88, Pf=1.83	Jennison C, Arnott A, Tessier N, Tavul L, Koepfli C, Felger I, Siba PM, Reeder JC, Bahlo M, Mueller I, Barry AE. 2015. Plasmodium vivax Populations Are More Genetically Diverse and Less Structured than Sympatric Plasmodium falciparum Populations. PLoS Negl Trop Dis. 9(4):e0003634.
P. fa	Man region, Western Côte d'Ivoire	2001-2002	292 children (7-15 years)	MSP2 (RFLP)	No information	Mean/individual=2.88 (2.32-3.42) (range=1-8) No differences between MOI and prevalence,parasitaemia, transmission and/or altitude.	Mara SE, Silué KD, Raso G, N'guetta SP, N'goran EK, Tanner M, Utzinger J, Ding XC1. 2013. Genetic diversity of Plasmodium falciparum among school-aged children from the Man region, western Côte d'Ivoire. Malar J. 2013 12:419.
P. fa	West African	2005/2009	268 infected individuals	10 microsatellites	83.2 (223/268, Table 2)	Range=2.1-4.2 genotypes/isolate	Mobegi VA, Loua KM, Ahouidi AD, Satoguina J, Nwakanma DC, Amambua-Ngwa A, Conway DJ. 2012. Population genetic structure of Plasmodium falciparum across a region of diverse endemicity in West Africa. Malar J. 11:223.
P. fa	Papua New Guinea Tanzania	1993-1994?	108 PNG-children (1- 4year ) 115 Tanzanian samples (<5 years of age )	MSP1/MSP2	No information	PNG=1.84 and 1.99 Tanzania=3.04 and 3.72	Schoepflin S, Valsangiacomo F, Lin E, Kiniboro B, Mueller I, Felger I. 2009. Comparison of Plasmodium falciparum allelic frequency distribution in different endemic settings by high-resolution genotyping. Malar J. 8:250.
P. fa	Tanzania	before 1999	99 Tanzanian infants (1 year old)	MSP2 (RFLP)	No information	Mean/individual=2.1	Felger I, Smith T, Edoh D, Kitua A, Alonso P, Tanner M, Beck HP. 1999. Multiple Plasmodium falciparum infections in Tanzanian infants. Trans R Soc Trop Med Hyg. 93 Suppl 1:29-34.
P. fa	Mozambique	1997/1999	1937 residents of Manhica/2 longitudinal surveys (children < 10 years)	MSP2 (RFLP)	53% (4-month-old), 44% (6-month), 33% (12-month), 69% (<10 years old), 49% (adults)	Range=1.3-2.5 age-dependent	Mayor A, Saute F, Aponte JJ, Almeda J, Gómez-Olivé FX, Dgedge M, Alonso PL. 2003. Plasmodium falciparum multiple infections in Mozambique, its relation to other malariological indices and to prospective risk of malaria morbidity. Trop Med Int Health. 8(1):3-11.
P. fa	Mauritania	1998	386 patients (1 to 53 years old)	MSP1/MSP2	49.1	Mean/individual=1.57 and 2.34 (2 localities)	Jordan S, Jelinek T, Aida AO, Peyerl-Hoffmann G, Heuschkel C, el Valy AO, Christophel EM.2001. Population structure of Plasmodium falciparum isolates during an epidemic in southern Mauritania. Trop Med Int Health. 6(10):761-6.
P. fa	Nigeria	before 2009	104 asymptomatic residents (5–70 years)	MSP2	81.7	Range=2.6-5.4 age-dependent	Engelbrecht F, Tögel E, Beck HP, Enwezor F, Oettli A, Felger I. 2000. Analysis of Plasmodium falciparum infections in a village community in Northern Nigeria: determination of msp2 genotypes and parasite-specific IgG responses. Acta Trop. 74(1):63-71.
P. fa	Uganda	1997-1998	406 blood samples (holoendemic=136, mesoendemic=270)	MSP1/MSP2	64-78	holoendemic=2.0-2.9 mesoendemic=2.3-2.5 age-dependent	Peyerl-Hoffmann G, Jelinek T, Kilian A, Kabagambe G, Metzger WG, von Sonnenburg F.2001. Genetic diversity of Plasmodium falciparum and its relationship to parasite density in an area with different malaria endemicities in West Uganda. Trop Med Int Health. 6(8):607-13.
P. fa	Gabon	2000	252 subjects (6 month/10 years)	MSP1/MSP2	96.2	MOI (± SE)=4.0 (± 0.26)	Aubouy A, Migot-Nabias F, Deloron P. 2003. Polymorphism in two merozoite surface proteins of Plasmodium falciparum isolates from Gabon. Malar J. 2:12.
P. fa	Peru	2003-2007	1,945 individuals	14 microsatellites	33.6	No information	Branch OH, Sutton PL, Barnes C, Castro JC, Hussin J, Awadalla P, Hijar G. 2010. Plasmodium falciparum genetic diversity maintained and amplified over 5 years of a low transmission endemic in the Peruvian Amazon. Mol Biol Evol. 28(7):1973-86.
P. fa	280 km southeast of Dakar.	1992	65 blood asymptomatic residents (1-84 years of age)	MSP2	82	No information	Ntoumi F1, Contamin H, Rogier C, Bonnefoy S, Trape JF, Mercereau-Puijalon O.1995. Age-dependent carriage of multiple Plasmodium falciparum merozoite surface antigen-2 alleles in asymptomatic malaria infections. Am J Trop Med Hyg. 52(1):81-8.
P. fa	Tanzania	before 1996	282 children (1-5 years)	MSP2 (RFLP)	No information	1.5------>4.5	Beck HP, Felger I, Huber W, Steiger S, Smith T, Weiss N, et al. Analysis of multiple Plasmodium falciparum infections in Tanzanian children during the phase III trial of the malaria vaccine SPf66. J Infect Dis. 1997 April; 175(4):921-6.
P. fa	Tanzania	1996	48 samples	MSP1/MSP2	No information	Range=1.6-3.5 age/transmission intensity-dependent	Bendixen M, Msangeni HA, Pedersen BV, Shayo D, Bødker R. 2001. Diversity of Plasmodium falciparum populations and complexity of infections in relation to transmission intensity and host age: a study from the Usambara Mountains, Tanzania. Trans R Soc Trop Med Hyg. 95(2):143-8.
P. fa	Tanzania	1905-06-20	610 children (0—6 years)	MSP2 (RFLP)	No information	Mean=2.9 age-dependent	Henning L, Schellenberg D, Smith T, Henning D, Alonso P, Tanner M, Mshinda H, Beck HP, Felger I. 2004. A prospective study of Plasmodium falciparum multiplicity of infection and morbidity in Tanzanian children. Trans R Soc Trop Med Hyg. 98(12):687-94.
P. fa	Burkina Faso	2003	164 children	MSP1/MSP2	No information	1-7 genotypes age-dependent	Soulama I, Nébié I, Ouédraogo A, Gansane A, Diarra A, Tiono AB, Bougouma EC, Konaté AT, Kabré GB, Taylor WR, Sirima SB. 2009. Plasmodium falciparum genotypes diversity in symptomatic malaria of children living in an urban and a rural setting in Burkina Faso. Malar J. 8:135.
P. fa	Papua New Guinea	before 1995	227 children (<10 years)	MSA2	No information	Range: 1-3	Engelbrecht F, Tögel E, Beck HP, Enwezor F, Oettli A, Felger I. Analysis of Plasmodium falciparum infections in a village community in Northern Nigeria: determination of msp2 genotypes and parasite-specific IgG responses. Acta Trop. 2000 January 5; 74(1):63-71.
P. fa	Tanzania	1999	873 villagers (1–84 years)	MSP2	70	mean=2.7 (range 1–7), with a mean of 2.4 in the asymptomatic individuals and 3.6 in individuals with fever.	Bereczky S, Liljander A, Rooth I, Faraja L, Granath F, Montgomery SM, Färnert A. 2007. Multiclonal asymptomatic Plasmodium falciparum infections predict a reduced risk of malaria disease in a Tanzanian population. Microbes Infect. 9(1):103-10.
P. fa	The Gambia	before 1991		Monoclonal antibodies against 3 polymorphic blood-stage antigens	No information	1-4 clones/isolates (Mean=2) no correlation with age, parasitaemia, or disease severity	Conway DJ, Greenwood BM, McBride JS. The epidemiology of multiple-clone Plasmodium falciparum infections in Gambian patients. Parasitology. 1991 August; 103 Pt 1:1-6.
P. fa	Dakar, Senegal	before 1996	86 patients	MSP-1, MSP-2, HRP1, GLURP, CSP, RESA, and the multigene family Pf60	No information	Range: 1-9	Robert F, Ntoumi F, Angel G, Candito D, Rogier C, Fandeur T, et al. Extensive genetic diversity of Plasmodium falciparum isolates collected from patients with severe malaria in Dakar, Senegal. Trans R Soc Trop Med Hyg. 1996 November-December; 90(6):704-11.
P. fa	Sudan	1993-1996	106 patients	MSP-1 and GLURP	No information	Range 1-4 (seasonal changes with a max average of 2 in June)	Roper C, Richardson W, Elhassan IM, Giha H, Hviid L, Satti GM, et al. Seasonal changes in the Plasmodium falciparum population in individuals and their relationship to clinical malaria: a longitudinal study in a Sudanese village. Parasitology. 1998 June; 116 ( Pt 6):501-10.
P. fa	Eastern Sudan	2000 and 2002	325 patients	MSP2	38.1	MOI Range: 1.14-1.70	A-Elbasit IE, ElGhazali G, A-Elgadir TM, Hamad AA, Babiker HA, Elbashir MI, et al.Allelic polymorphism of MSP2 gene in severe P. falciparum malaria in an area of low and seasonal transmission. Parasitol Res. 2007 Dec;102(1):29-34.
P. fa	coastal Kenya	1991	261 children (<9 years)	S-antigen, MSP1, MSP2	69.8	2.04-2.09	Kyes, S., R. Harding, G. Black, A. Craig, N. Peshu, C. Newbold, and K. Marsh. 1997. Limited spatial clustering of individual Plasmodium falciparum alleles in field isolates from coastal Kenya. Am. J. Trop. Med. Hyg. 57:205-215
P. fa	São Tomé, an island in the Gulf of Guinea	1998	491 inhabitants of Riboque, (1 month to 90 years)	MSP2	No information	Mean=2.4 age-dependent	Müller DA1, Charlwood JD, Felger I, Ferreira C, do Rosario V, Smith T. 2001. Prospective risk of morbidity in relation to multiplicity of infection with Plasmodium falciparum in São Tomé. Acta Trop. 78(2):155-62.
P. fa	Gabon	before 1998	100 children	MSA1/MSA2			Kun, J. F., R. J. Schmidt-Ott, L. G. Lehman, B. Lell, D. Luckner, B. Greve, P. Matousek, and P. G. Kremsner. 1998. Merozoite surface antigen 1 and 2 genotypes and rosetting of Plasmodium falciparum in severe and mild malaria in Lambarene, Gabon. Trans. R. Soc. Trop. Med. Hyg. 92:110-114
P. fa	Senegal	1994	268 patients	MSP-1/MSP-2/glutamate-rich protein	50-52	1.2-2.15	Zwetyenga, J., C. Rogier, A. Tall, D. Fontenille, G. Snounou, J. F. Trape, and O. Mercereau-Puijalon. 1998. No influence of age on infection complexity and allelic distribution in Plasmodium falciparum infections in Ndiop, a Senegalese village with seasonal, mesoendemic malaria. Am. J. Trop. Med. Hyg. 59:726-735
P. fa	Papua New Guinea	2005	318 P. falciparum isolates	MSP2 10 microsatellites	44	No information	Schultz L, Wapling J, Mueller I, Ntsuke PO, Senn N, Nale J, Kiniboro B, Buckee CO, Tavul L, Siba PM, Reeder JC, Barry AE. 2010. Multilocus haplotypes reveal variable levels of diversity and population structure of Plasmodium falciparum in Papua New Guinea, a region of intense perennial transmission. Malar J. 9:336.
